# Supplementary material for: Development and initial psychometric assessment of the race-related attitudes and multiculturalism scale in Australia
Source: PLoS One. 2020 Apr 1;15(4):e0230724. doi: 10.1371/journal.pone.0230724 (PMC7112161; doi:10.1371/journal.pone.0230724)
Supplement: S1 File — (R) [file pone.0230724.s001.R]

###################################################
# Development and initial psychometric assessment #
# of the Race-related Attitudes and               #
# Multiculturalism Scale in Australia             #
#                                                 #
# Pedro Henrique Ribeiro Santiago                 #
# Dandara Gabriela Haag                           #
# Davi Manzini Macedo                             #
# Joao Luiz Dornelles Bastos                      #
# Yin Paradies                                    #
# Lisa Jamieson                                   #
# 03-04-2019                                      #
###################################################

##################
## PRE-ANALYSIS ##
##################

### LOADING REQUIRED PACKAGES ###

library(ggplot2)
library(PerformanceAnalytics)
library(nFactors)
library(foreign)
library(EFAutilities)
library(psych)
library(Amelia)
library(mice)
library(semTools)
library(sjmisc)
library(epiDisplay)
library(multilevel)
library(polycor)
library(lavaan)

### CLEANING THE DATA ###

db = file.choose() #Read the NDTIS dataset
mydata <- read.csv(file=db, header=TRUE, sep=",")
NewData <- cbind(mydata[,1], mydata[,221], mydata[,334], mydata[,339], mydata[,340],
                 mydata[,337], mydata[,338], subset(mydata, select=193:204), mydata[,224])
names(NewData) <- c("id", "sex", "age", "employ", "income", "lang", "edu",
                    "E1", "E2", "E3", "E4", "E5", "E6",
                   "E7", "E8", "E9", "E10", "E11", "E12", "country") #Change column names
NewData$country <- car::recode(NewData$country, "1 = '1'; 2:3 = '2'; 4:5 = '3'; 6 = '4';
                                                  7 = '5'; 8:9 = '6'; 10 = '4'; 11 = '11'")
NewData$country[NewData$country == '11']<- NA #Deals with missing
NewData[NewData == '9']<- NA #Deals with missing
NewData[NewData == '']<- NA #Deals with missing
NewData <- droplevels(NewData) #Drop unused levels
NewData <- data.frame(lapply(NewData, as.character), stringsAsFactors=FALSE) #Transform characters in strings
NewData[NewData == 'male']<- '0'
NewData[NewData == 'female']<- '1'
NewData[NewData == '45 years and below']<- '0'
NewData[NewData == '46 years and above']<- '1'
NewData[NewData == 'unemployed']<- '0'
NewData[NewData == 'employed part- or full-time']<- '1'
NewData[NewData == 'less than $70K']<- '0'
NewData[NewData == '$70K or more']<- '1'
NewData[NewData == 'Not English']<- '0'
NewData[NewData == 'English']<- '1'
NewData[NewData == 'no education post secondary school']<- '0'
NewData[NewData == 'tertiary or equivalent']<- '1'
NewData[,2:20] <- as.numeric(unlist(NewData[,2:20])) #Converts to Numeric
row.has.na <- apply((NewData[,8:19]), 1, function(x) {all(is.na(x))}) # Check ALL missing
NewData <- NewData[!row.has.na,] 

### CHECKING THE DISTRIBUTION OF THE EXOGENOUS VARIABLES (COMPLETE DATASET) ###

tab1(NewData$age, sort.group = "increasing", cum.percent = TRUE)
tab1(NewData$sex, sort.group = "increasing", cum.percent = TRUE)
tab1(NewData$edu, sort.group = "increasing", cum.percent = TRUE)
tab1(NewData$income, sort.group = "increasing", cum.percent = TRUE)
tab1(NewData$lang, sort.group = "increasing", cum.percent = TRUE)
tab1(NewData$country, sort.group = "increasing", cum.percent = TRUE)

### CHECKING THE DISTRIBUTION OF THE EXOGENOUS VARIABLES (EFA DATASET) ###

tab1(efasample$age, sort.group = "increasing", cum.percent = TRUE)
tab1(efasample$sex, sort.group = "increasing", cum.percent = TRUE)
tab1(efasample$edu, sort.group = "increasing", cum.percent = TRUE)
tab1(efasample$income, sort.group = "increasing", cum.percent = TRUE)
tab1(efasample$lang, sort.group = "increasing", cum.percent = TRUE)
tab1(efasample$country)

### CHECKING THE DISTRIBUTION OF THE EXOGENOUS VARIABLES (CFA DATASET) ###

tab1(mainsample$age, sort.group = "increasing", cum.percent = TRUE)
tab1(mainsample$sex, sort.group = "increasing", cum.percent = TRUE)
tab1(mainsample$edu, sort.group = "increasing", cum.percent = TRUE)
tab1(mainsample$income, sort.group = "increasing", cum.percent = TRUE)
tab1(mainsample$lang, sort.group = "increasing", cum.percent = TRUE)
tab1(mainsample$country)

### CHECKING MISSINGNESS OF INDIVIDUAL ITEMS ###

table(is.na(mainsample$E1))
table(is.na(mainsample$E2))
table(is.na(mainsample$E3))
table(is.na(mainsample$E4))
table(is.na(mainsample$E5))
table(is.na(mainsample$E6))
table(is.na(mainsample$E7))
table(is.na(mainsample$E8))
table(is.na(mainsample$E9))
table(is.na(mainsample$E10))
table(is.na(mainsample$E11))
table(is.na(mainsample$E12))

#########
## EFA ##
#########

### SPLIT SAMPLE ###

set.seed(123456)
smp_size <- floor(0.10 * nrow(NewData))
efa <- sample(seq_len(nrow(NewData)), size = smp_size)
efasample <-NewData[efa, ]
mainsample <- NewData[-efa,]

### EXPLORATORY FACTOR ANALYSIS ###

#Creates the sample#

FactData <- efasample[,8:19]
FactData <- FactData[complete.cases(FactData), ]
FactData[,1:12] <- as.numeric(unlist(FactData[,1:12])) #Converts to Numeric

#Conduct a paralel analysis to decide the number of factors#

fa.parallel(FactData, fm="ml", sim=TRUE, fa="fa", quant=.95, n.iter=1000, error.bars=TRUE)
efa <- fa(FactData, nfactors=2, residuals=TRUE, fm="ml", n.iter=100)
NewFactData <- cbind(FactData$E1, FactData$E4, FactData$E5, FactData$E7, FactData$E8, FactData$E9,
                     FactData$E10, FactData$E11, FactData$E12)
names(NewFactData) <- c( "E1", "E4", "E5", "E7", "E8", "E10",
                         "E11", "E12")
efa <- fa(NewFactData, nfactors=2, residuals=TRUE, fm="ml", n.iter=100)

#########
## CFA ##
#########

#Multiple Imputation#

md.pattern(mainsample) #Evaluates the patern of missing
train.impC <- parlmice(mainsample, m = 20, n.core = 4, n.imp.core = 5, cluster.seed=123) #Impute
imp <- complete(train.impC, 'all') #Extract datasets

# MODEL DERIVED FROM EFA#

Rascism2 <- ' racism  =~ E1 + E10 + E11 + E12
absence =~ E4 + E7 + E8 + E9'

  Rasc2 <- cfa.mi(Rascism2, data = imp, estimator = "WLSMV",  std.lv=TRUE,
                  ordered=c(
                    "E1","E2","E4","E5","E6","E7","E8",
                    "E9","E10","E11","E12"))
  summary(Rasc2, standardized=TRUE)
  standardizedSolution(Rasc2, se=TRUE, ci=TRUE)
  fitmeasures(Rasc2)
  modindices.mi(Rasc2, sort=TRUE)
  resid(Rasc2, type = "cor.bentler")
  
### MEASUREMENT INVARIANCE BY SEX ###

ConfigModel <- cfa.mi(Rascism2, data = imp, group="sex", std.lv=TRUE,
                        ordered=c(
                          "E1","E2","E4","E5","E6","E7","E8",
                          "E9","E10","E11","E12"))
summary(ConfigModel, standardized=TRUE, ci=TRUE)
fitconfig <- fitmeasures(ConfigModel)

InvLoadings <- measEq.syntax(configural.model = ConfigModel, group = "sex", estimator = "WLSMV", std.lv=TRUE,
                              group.equal = c("loadings"), ordered=c(
                                "E1","E2","E4","E5","E6","E7","E8",
                                "E9","E10","E11","E12"),
                              return.fit = TRUE)
summary(InvLoadings, standardized=TRUE, ci=TRUE)
fitinv<- fitmeasures(InvLoadings)

InvThresholds <- measEq.syntax(configural.model = ConfigModel, group = "sex", estimator = "WLSMV", std.lv=TRUE,
                                group.equal = c("loadings", "thresholds"),  ordered=c(
                                  "E1","E2","E4","E5","E6","E7","E8",
                                  "E9","E10","E11","E12"), 
                                return.fit = TRUE)
summary(InvThresholds, standardized=TRUE, ci=TRUE)
fitthre<- fitmeasures(InvThresholds)

compfit <- compareFit(argsLRT = list(test = "D2", pool.robust = TRUE), config = ConfigModel, metric = InvLoadings,
           scalar = InvThresholds)

test1 <- lavTestLRT.mi(InvLoadings, h1 = ConfigModel, asymptotic = TRUE, test = "D2", pool.robust = TRUE)
test2 <- lavTestLRT.mi(InvThresholds, h1 = InvLoadings, asymptotic = TRUE, test = "D2", pool.robust = TRUE)

### MEASUREMENT INVARIANCE BY EDUCATION ###

ConfigModelEdu <- cfa.mi(Rascism2, data = imp, group="edu", estimator = "WLSMV", std.lv=TRUE,
                      ordered=c(
                        "E1","E2","E4","E5","E6","E7","E8",
                        "E9","E10","E11","E12"))
summary(ConfigModelEdu, standardized=TRUE, ci=TRUE)
fitconfigEdu <- fitmeasures(ConfigModelEdu)

InvLoadingsEdu <- measEq.syntax(configural.model = ConfigModelEdu, group = "edu", estimator = "WLSMV", std.lv=TRUE,
                             group.equal = c("loadings"), ordered=c(
                               "E1","E2","E4","E5","E6","E7","E8",
                               "E9","E10","E11","E12"),
                             return.fit = TRUE)
summary(InvLoadingsEdu)
fitinvEdu<- fitmeasures(InvLoadingsEdu)

InvThresholdsEdu <- measEq.syntax(configural.model = ConfigModelEdu, group = "edu", estimator = "WLSMV", std.lv=TRUE,
                               group.equal = c("loadings", "thresholds"), ordered=c(
                                 "E1","E2","E4","E5","E6","E7","E8",
                                 "E9","E10","E11","E12"),
                               return.fit = TRUE)
summary(InvThresholdsEdu)
fitthreEdu<- fitmeasures(InvThresholdsEdu)

compfitEdu <- compareFit(argsLRT = list(test = "D2", pool.robust = TRUE), config = ConfigModelEdu, metric = InvLoadingsEdu,
                      scalar = InvThresholdsEdu)

test1Edu <- lavTestLRT.mi(InvLoadingsEdu, h1 = ConfigModelEdu, asymptotic = TRUE, test = "D2", pool.robust = TRUE)
test2Edu <- lavTestLRT.mi(InvThresholdsEdu, h1 = InvLoadingsEdu, asymptotic = TRUE, test = "D2", pool.robust = TRUE,
                            argsLRT = list(methods="satorra.bentler.2010"))

### MEASUREMENT INVARIANCE BY AGE ###

ConfigModelAGE <- cfa.mi(Rascism2, data = imp, group="age", estimator = "WLSMV", std.lv=TRUE,
                         ordered=c(
                           "E1","E2","E4","E5","E6","E7","E8",
                           "E9","E10","E11","E12"))
summary(ConfigModelAGE, standardized=TRUE, ci=TRUE)
fitconfigAGE <- fitmeasures(ConfigModelAGE)

InvLoadingsAGE <- measEq.syntax(configural.model = ConfigModelAGE, group = "age", estimator = "WLSMV", 
                                group.equal = c("loadings"), ordered=c(
                                  "E1","E2","E4","E5","E6","E7","E8",
                                  "E9","E10","E11","E12"),
                                return.fit = TRUE)
summary(InvLoadingsAGE)
fitinvAGE <- fitmeasures(InvLoadingsAGE)

InvThresholdsAGE <- measEq.syntax(configural.model = ConfigModelAGE, group = "age", estimator = "WLSMV",
                                  group.equal = c("loadings", "thresholds"), ordered=c(
                                    "E1","E2","E4","E5","E6","E7","E8",
                                    "E9","E10","E11","E12"),
                                  return.fit = TRUE)
summary(InvThresholdsAGE)
fitthreAGE <- fitmeasures(InvThresholdsAGE)

compfitAGE <- compareFit(argsLRT = list(test = "D2", pool.robust = TRUE), config = ConfigModelAGE, metric = InvLoadingsAGE,
                         scalar = InvThresholdsAGE)

test1AGE <- lavTestLRT.mi(InvLoadingsAGE, h1 = ConfigModelAGE, asymptotic = TRUE, test = "D2", pool.robust = TRUE)
test2AGE <- lavTestLRT.mi(InvThresholdsAGE, h1 = InvLoadingsAGE, asymptotic = TRUE, test = "D2", pool.robust = TRUE)

################################
## Kernel Density Plots - SEX ##
################################

InvThresholdsKernel <- cfa(Rascism2, data = mainsample, group="sex", std.lv=TRUE, group.equal=c("loadings", "thresholds"),
                              ordered=c(
                                "E1","E2","E4","E5","E6","E7","E8",
                                "E9","E10","E11","E12"))
summary(InvThresholdsKernel, fit.measures=TRUE, ci=TRUE, standardized=TRUE)

fscores <- lavPredict(InvThresholdsKernel, method="EBM")

fscoresWOMEN <- fscores[[1]]
fscoresWOMENracism <- fscoresWOMEN[,1]
fscoresWOMENracism <- as.data.frame(fscoresWOMENracism)
mean(fscoresWOMENracism[,1])
var(fscoresWOMENracism[,1])
fscoresWOMENabsence <- fscoresWOMEN[,2]
fscoresWOMENabsence <- as.data.frame(fscoresWOMENabsence)
mean(fscoresWOMENabsence[,1])
var(fscoresWOMENabsence[,1])

fscoresMEN <- fscores[[2]]
fscoresMENracism <- fscoresMEN[,1]
fscoresMENracism <- as.data.frame(fscoresMENracism)
mean(fscoresMENracism[,1])
var(fscoresMENracism[,1])
fscoresMENabsence <- fscoresMEN[,2]
fscoresMENabsence <- as.data.frame(fscoresMENabsence)
mean(fscoresMENabsence[,1])
var(fscoresMENabsence[,1])

Group <- c("Women")
fscoresWOMENrra <- cbind(fscoresWOMENracism[,1], Group)
colnames(fscoresWOMENrra)[1] <- "RRA" #Create column label
Group <- c("Men")
fscoresMENrra <- cbind(fscoresMENracism[,1], Group)
colnames(fscoresMENrra)[1] <- "RRA" #Create column label
rracomplete <- rbind(fscoresWOMENrra, fscoresMENrra)
rracomplete <- as.data.frame(rracomplete)
rracomplete[,1] <-  as.numeric(levels(rracomplete[,1]))[rracomplete[,1]]

Group <- c("Women")
fscoresWOMENmulti <- cbind(fscoresWOMENabsence[,1], Group)
colnames(fscoresWOMENmulti)[1] <- "Multi" #Create column label
Group <- c("Men")
fscoresMENmulti <- cbind(fscoresMENabsence[,1], Group)
colnames(fscoresMENmulti)[1] <- "Multi" #Create column label
multicomplete <- rbind(fscoresWOMENmulti, fscoresMENmulti)
multicomplete <- as.data.frame(multicomplete)
multicomplete[,1] <-  as.numeric(levels(multicomplete[,1]))[multicomplete[,1]]

RRAgraph <- ggplot(rracomplete, aes(x=RRA,fill=Group)) + 
  geom_density(alpha = 0.5) + 
  ggtitle("Anglo-centric/Assimilationist attitudes by sex") +
  theme_light() + theme(legend.position="bottom", axis.title.x=element_blank()) +
  theme(plot.title = element_text(hjust = 0.5))

MULTIgraph <- ggplot(multicomplete, aes(x=Multi, fill=Group)) + 
  geom_density(alpha = 0.5) + 
  ggtitle("Inclusive/Pluralistic attitudes by sex") +
  theme_light() + theme(legend.position="bottom", axis.title.x=element_blank()) +
  theme(plot.title = element_text(hjust = 0.5)) 

######################################
## Kernel Density Plots - EDUCATION ##
######################################

InvThresholdsKernelEdu <- cfa(Rascism2, data = mainsample, group="edu", std.lv=TRUE, group.equal=c("loadings", "thresholds"),
                           ordered=c(
                             "E1","E2","E4","E5","E6","E7","E8",
                             "E9","E10","E11","E12"))
summary(InvThresholdsKernelEdu, fit.measures=TRUE, ci=TRUE, standardized=TRUE)

fscores <- lavPredict(InvThresholdsKernelEdu, method="EBM")

fscoresHIGH <- fscores[[1]]
fscoresHIGHracism <- fscoresHIGH[,1]
fscoresHIGHracism <- as.data.frame(fscoresHIGHracism)
mean(fscoresHIGHracism[,1])
var(fscoresHIGHracism[,1])
fscoresHIGHabsence <- fscoresHIGH[,2]
fscoresHIGHabsence <- as.data.frame(fscoresHIGHabsence)
mean(fscoresHIGHabsence[,1])
var(fscoresHIGHabsence[,1])

fscoresLOW <- fscores[[2]]
fscoresLOWracism <- fscoresLOW[,1]
fscoresLOWracism <- as.data.frame(fscoresLOWracism)
mean(fscoresLOWracism[,1])
var(fscoresLOWracism[,1])
fscoresLOWabsence <- fscoresLOW[,2]
fscoresLOWabsence <- as.data.frame(fscoresLOWabsence)
mean(fscoresLOWabsence[,1])
var(fscoresLOWabsence[,1])

Group <- c("Tert")
fscoresHIGHrra <- cbind(fscoresHIGHracism[,1], Group)
colnames(fscoresHIGHrra)[1] <- "RRA" #Create column label
Group <- c("NonTert")
fscoresLOWrra <- cbind(fscoresLOWracism[,1], Group)
colnames(fscoresLOWrra)[1] <- "RRA" #Create column label
rracomplete <- rbind(fscoresHIGHrra, fscoresLOWrra)
rracomplete <- as.data.frame(rracomplete)
rracomplete[,1] <-  as.numeric(levels(rracomplete[,1]))[rracomplete[,1]]

Group <- c("Tert")
fscoresHIGHmulti <- cbind(fscoresHIGHabsence[,1], Group)
colnames(fscoresHIGHmulti)[1] <- "Multi" #Create column label
Group <- c("NonTert")
fscoresLOWmulti <- cbind(fscoresLOWabsence[,1], Group)
colnames(fscoresLOWmulti)[1] <- "Multi" #Create column label
multicomplete <- rbind(fscoresHIGHmulti, fscoresLOWmulti)
multicomplete <- as.data.frame(multicomplete)
multicomplete[,1] <-  as.numeric(levels(multicomplete[,1]))[multicomplete[,1]]

RRAgraph <- ggplot(rracomplete, aes(x=RRA,fill=Group)) + 
  geom_density(alpha = 0.5) + 
  ggtitle("Anglo-centric/Assimilationist attitudes by education") +
  theme_light() + theme(legend.position="bottom", axis.title.x=element_blank()) +
  theme(plot.title = element_text(hjust = 0.5))

MULTIgraph <- ggplot(multicomplete, aes(x=Multi, fill=Group)) + 
  geom_density(alpha = 0.5) + 
  ggtitle("Inclusive/Pluralistic attitudes by education") +
  theme_light() + theme(legend.position="bottom", axis.title.x=element_blank()) +
  theme(plot.title = element_text(hjust = 0.5)) 

################################
## Kernel Density Plots - AGE ##
################################

InvThresholdsKernelAge <- cfa(Rascism2, data = mainsample, group="age", std.lv=TRUE, group.equal=c("loadings", "thresholds"),
                              ordered=c(
                                "E1","E2","E4","E5","E6","E7","E8",
                                "E9","E10","E11","E12"))

fscores <- lavPredict(InvThresholdsKernelAge, method="EBM")

fscoresHIGH <- fscores[[1]]
fscoresHIGHracism <- fscoresHIGH[,1]
fscoresHIGHracism <- as.data.frame(fscoresHIGHracism)
mean(fscoresHIGHracism[,1])
var(fscoresHIGHracism[,1])
fscoresHIGHabsence <- fscoresHIGH[,2]
fscoresHIGHabsence <- as.data.frame(fscoresHIGHabsence)
mean(fscoresHIGHabsence[,1])
var(fscoresHIGHabsence[,1])

fscoresLOW <- fscores[[2]]
fscoresLOWracism <- fscoresLOW[,1]
fscoresLOWracism <- as.data.frame(fscoresLOWracism)
mean(fscoresLOWracism[,1])
var(fscoresLOWracism[,1])
fscoresLOWabsence <- fscoresLOW[,2]
fscoresLOWabsence <- as.data.frame(fscoresLOWabsence)
mean(fscoresLOWabsence[,1])
var(fscoresLOWabsence[,1])

Group <- c("18to45")
fscoresHIGHrra <- cbind(fscoresHIGHracism[,1], Group)
colnames(fscoresHIGHrra)[1] <- "RRA" #Create column label
Group <- c("46to98")
fscoresLOWrra <- cbind(fscoresLOWracism[,1], Group)
colnames(fscoresLOWrra)[1] <- "RRA" #Create column label
rracomplete <- rbind(fscoresHIGHrra, fscoresLOWrra)
rracomplete <- as.data.frame(rracomplete)
rracomplete[,1] <-  as.numeric(levels(rracomplete[,1]))[rracomplete[,1]]

Group <- c("18to45")
fscoresHIGHmulti <- cbind(fscoresHIGHabsence[,1], Group)
colnames(fscoresHIGHmulti)[1] <- "Multi" #Create column label
Group <- c("46to98")
fscoresLOWmulti <- cbind(fscoresLOWabsence[,1], Group)
colnames(fscoresLOWmulti)[1] <- "Multi" #Create column label
multicomplete <- rbind(fscoresHIGHmulti, fscoresLOWmulti)
multicomplete <- as.data.frame(multicomplete)
multicomplete[,1] <-  as.numeric(levels(multicomplete[,1]))[multicomplete[,1]]

RRAgraph <- ggplot(rracomplete, aes(x=RRA,fill=Group)) + 
  geom_density(alpha = 0.5) + 
  ggtitle("Anglo-centric/Assimilationist attitudes by age") +
  theme_light() + theme(legend.position="bottom", axis.title.x=element_blank()) +
  theme(plot.title = element_text(hjust = 0.5))

MULTIgraph <- ggplot(multicomplete, aes(x=Multi, fill=Group)) + 
  geom_density(alpha = 0.5) + 
  ggtitle("Inclusive/Pluralistic attitudes by age") +
  theme_light() + theme(legend.position="bottom", axis.title.x=element_blank()) +
  theme(plot.title = element_text(hjust = 0.5)) 

#################
## RELIABILITY ##
#################

### Calculating Omega Hierarchical ###

AlphaModel <- cfa(Rascism2, data = mainsample,
                         ordered=c(
                           "E1","E2","E4","E5","E6","E7","E8",
                           "E9","E10","E11","E12"))
reliability(AlphaModel) #Omega Hierarchical

### Calculating Ordinal Alpha and Cronbach's Alpha ###

PolyCorMat <- lavCor(AlphaModel, ordered = TRUE, group = NULL, output = "cor") #Retrieve polychoric matrix
PolyCorMatRRA <- PolyCorMat[1:4,1:4]
PolyCorMatMulti <- PolyCorMat[5:8,5:8]
psych::alpha(PolyCorMatRRA) #Ordinal alpha
psych::alpha(PolyCorMatMulti) #Ordinal alpha

RRAmatrix <- cbind(mainsample[,8], mainsample[,17], mainsample[,18], mainsample[,19])
Multimatrix <- cbind(mainsample[,11], mainsample[,14], mainsample[,15], mainsample[,16])
psych::alpha(RRAmatrix, na.rm=TRUE) #Cronbach's alpha
psych::alpha(Multimatrix) #Cronbach's alpha

#########################################################
## ITEM-TOTAL CORRELATIONS and INTER-ITEM CORRELATIONS ##
#########################################################

RRApolyc <- RRAmatrix[complete.cases(RRAmatrix),]
RRApolyc <- as.data.frame(RRApolyc)
RRApolyc$rest1 <- rowSums(RRApolyc[,2:4])
RRApolyc$rest2 <- rowSums(RRApolyc[,c(1,3,4)])
RRApolyc$rest3 <- rowSums(RRApolyc[,c(1,2,4)])
RRApolyc$rest4 <- rowSums(RRApolyc[,c(1:3)])
RRApolr1 <- cor(RRApolyc[,1],RRApolyc$rest1, method="kendall")
RRApolr2 <- cor(RRApolyc[,2],RRApolyc$rest2, method="kendall")
RRApolr3 <- cor(RRApolyc[,3],RRApolyc$rest3, method="kendall")
RRApolr4 <- cor(RRApolyc[,4],RRApolyc$rest4, method="kendall")

Multipolyc <- Multimatrix[complete.cases(Multimatrix),]
Multipolyc <- as.data.frame(Multipolyc)
Multipolyc$rest1 <- rowSums(Multipolyc[,2:4])
Multipolyc$rest2 <- rowSums(Multipolyc[,c(1,3,4)])
Multipolyc$rest3 <- rowSums(Multipolyc[,c(1,2,4)])
Multipolyc$rest4 <- rowSums(Multipolyc[,c(1:3)])
Multipolr1 <- cor(Multipolyc[,1],Multipolyc$rest1, method="kendall")
Multipolr2 <- cor(Multipolyc[,2],Multipolyc$rest2, method="kendall")
Multipolr3 <- cor(Multipolyc[,3],Multipolyc$rest3, method="kendall")
Multipolr4 <- cor(Multipolyc[,4],Multipolyc$rest4, method="kendall")
paste(min(RRApolr1,RRApolr2,RRApolr3,RRApolr4,
          Multipolr1,Multipolr2,Multipolr3,Multipolr4))
paste(max(RRApolr1,RRApolr2,RRApolr3,RRApolr4,
          Multipolr1,Multipolr2,Multipolr3,Multipolr4))

RRAcomb <- RRAmatrix[complete.cases(RRAmatrix),]
RRAcomb <- as.data.frame(RRAcomb)
RRAcombmatrix <- cor(RRAcomb, method="kendall")
paste(min(RRAcombmatrix), max(RRAcombmatrix[RRAcombmatrix<1]))
Multicomb <- Multimatrix[complete.cases(Multimatrix),]
Multicomb <- as.data.frame(Multicomb)
Multicombmatrix <- cor(Multicomb, method="kendall")
paste(min(Multicombmatrix), max(Multicombmatrix[Multicombmatrix<1]))

########################
## CRITERION VALIDITY ##
########################

### KNOW-GROUPS VALIDITY - TEST OF LATENT MEAN DIFFERENCES ###

MDsex <- cfa.mi(Rascism2, data = imp, group="sex", std.lv=TRUE, group.equal=c("loadings", "thresholds"),
                ordered=c(
                  "E1","E2","E4","E5","E6","E7","E8",
                  "E9","E10","E11","E12"))
summary(MDsex, standardized=TRUE, ci=TRUE)

MDedu <- cfa.mi(Rascism2, data = imp, group="edu", std.lv=TRUE, group.equal=c("loadings", "thresholds"),
                ordered=c(
                  "E1","E2","E4","E5","E6","E7","E8",
                  "E9","E10","E11","E12"))
summary(MDedu, standardized=TRUE, ci=TRUE)

MDage <- cfa.mi(Rascism2, data = imp, group="age", std.lv=TRUE, group.equal=c("loadings", "thresholds"),
                ordered=c(
                  "E1","E2","E4","E5","E6","E7","E8",
                  "E9","E10","E11","E12"))
summary(MDage, standardized=TRUE, ci=TRUE)

#######################
### ITEM DIFFICULTY ###
#######################

#Converts Item Thresholds to Item Locations#

b11 <- -0.881/0.629
b12 <- -0.372/0.629
b13 <- 0.422/0.629
b14 <- 0.834/0.629
b21 <- -0.455/0.784
b22 <- 0.150/0.784
b23 <- 1.020/0.784
b24 <- 1.504/0.784
b31 <- -0.474/0.856
b32 <- 0.055/0.856
b33 <- 0.709/0.856
b34 <- 1.228/0.856
b41 <- -0.989/0.814
b42 <- -0.417/0.814
b43 <- 0.442/0.814
b44 <- 0.995/0.814
b51 <- -1.768/0.652
b52 <- -1.470/0.652
b53 <- -0.753/0.652
b54 <- -0.084/0.652
b61 <- -1.698/0.627
b62 <- -1.283/0.627
b63 <- -0.318/0.627
b64 <- 0.432/0.627
b71 <- -1.624/0.680
b72 <- -1.137/0.680
b73 <- -0.120/0.680
b74 <- 0.811/0.680
b81 <- -1.749/0.835
b82 <- -1.294/0.835
b83 <- -0.250/0.835
b84 <- 0.540/0.835

#Converts Factor Loadings to Item Discriminations#

a1 <- 0.629/sqrt((1)-(0.629*0.629))
a2 <- 0.784/sqrt((1)-(0.784*0.784))
a3 <- 0.856/sqrt((1)-(0.856*0.856))
a4 <- 0.814/sqrt((1)-(0.814*0.814))
a5 <- 0.652/sqrt((1)-(0.652*0.652))
a6 <- 0.627/sqrt((1)-(0.627*0.627))
a7 <- 0.680/sqrt((1)-(0.680*0.680))
a8 <- 0.835/sqrt((1)-(0.835*0.835))

#Function to calculate the LIirf#

livec <- function(x) {
  p <- function(t,b) {1/(1+exp(-x[2]*(t-b)))}
  x[1] - (((p(x[1],x[3])+p(x[1],x[4])+p(x[1],x[5])+p(x[1],x[6]))-(4/2))/
  ((x[2]*(p(x[1],x[3])*(1-p(x[1],x[3]))))+(x[2]*(p(x[1],x[4])*(1-p(x[1],x[4]))))+(x[2]*(p(x[1],x[5])*(1-p(x[1],x[5]))))+
     (x[2]*(p(x[1],x[6])*(1-p(x[1],x[6]))))))
}

#LIirf - Item 1#

#Newton-Raphson iterations to find the result#

x11 <- c(0, a1, b11, b12, b13, b14)
livec(x11)
x12 <- c(livec(x1), a1, b11, b12, b13, b14)
livec(x12)

#Calculate categories probabilities using theta value#

p11 <- 1/(1+exp(-a1*(livec(x12)-b11)))
p12 <- 1/(1+exp(-a1*(livec(x12)-b12)))
p13 <- 1/(1+exp(-a1*(livec(x12)-b13)))
p14 <- 1/(1+exp(-a1*(livec(x12)-b14)))

#Check whether categories probabilities are equal m/2#

0*(1-p11) + 1*(p11-p12) + 2*(p12-p14) + 3*(p13-p14)+ 4*p14

#LIirf - Item 2#

#Newton-Raphson iterations to find the result#

x21 <- c(0, a2, b21, b22, b23, b24)
livec(x21)
x22 <- c(livec(x21), a2, b21, b22, b23, b24)
livec(x22)
x23 <- c(livec(x22), a2, b21, b22, b23, b24)
livec(x23)

#Calculate categories probabilities using theta value#

p21 <- 1/(1+exp(-a2*(livec(x23)-b21)))
p22 <- 1/(1+exp(-a2*(livec(x23)-b22)))
p23 <- 1/(1+exp(-a2*(livec(x23)-b23)))
p24 <- 1/(1+exp(-a2*(livec(x23)-b24)))

#Check whether categories probabilities are equal m/2#

0*(1-p21) + 1*(p21-p22) + 2*(p22-p23) + 3*(p23-p24)+ 4*p24

#Further tests will NOT be conducted from now on###

#LIirf - Item 3#

#Newton-Raphson iterations to find the result#

x31 <- c(0, a3, b31, b32, b33, b34)
livec(x31)
x32 <- c(livec(x31), a3, b31, b32, b33, b34)
livec(x32)
x33 <- c(livec(x32), a3, b31, b32, b33, b34)
livec(x33)

#LIirf - Item 4#

#Newton-Raphson iterations to find the result#

x41 <- c(0, a4, b41, b42, b43, b44)
livec(x41)
x42 <- c(livec(x41), a4, b41, b42, b43, b44)
livec(x42)
x43 <- c(livec(x42), a4, b41, b42, b43, b44)
livec(x43)

#LIirf - Item 5#

#Newton-Raphson iterations to find the result#

x51 <- c(0, a5, b51, b52, b53, b54)
livec(x51)
x52 <- c(livec(x51), a5, b51, b52, b53, b54)
livec(x52)
x53 <- c(livec(x52), a5, b51, b52, b53, b54)
livec(x53)

#LIirf - Item 6#

#Newton-Raphson iterations to find the result#

x61 <- c(0, a6, b61, b62, b63, b64)
livec(x61)
x62 <- c(livec(x61), a6, b61, b62, b63, b64)
livec(x62)
x63 <- c(livec(x62), a6, b61, b62, b63, b64)
livec(x63)

#LIirf - Item 7#

#Newton-Raphson iterations to find the result#

x71 <- c(0, a7, b71, b72, b73, b74)
livec(x71)
x72 <- c(livec(x71), a7, b71, b72, b73, b74)
livec(x72)
x73 <- c(livec(x72), a7, b71, b72, b73, b74)
livec(x73)

#LIirf - Item 8#

#Newton-Raphson iterations to find the result#

x81 <- c(0, a8, b81, b82, b83, b84)
livec(x81)
x82 <- c(livec(x81), a8, b81, b82, b83, b84)
livec(x82)
x83 <- c(livec(x82), a8, b81, b82, b83, b84)
livec(x83)

##Get all LIirf###

paste(livec(x12),livec(x23),livec(x33),livec(x43),livec(x53),livec(x63),livec(x73),livec(x83))
